# Supplementary material for: New insight into the granule formation in the reactor for enhanced biological phosphorus removal
Source: Front Microbiol. 2023 Dec 14;14:1297694. doi: 10.3389/fmicb.2023.1297694 (PMC10755871; doi:10.3389/fmicb.2023.1297694)
Supplement: Supplementary file 1 [file Data_Sheet_1.XLSX]

## Sheet: Legend
	Supplementary Table S1. Main characteristics of MAGs obtained in this study (morphotype I)
	Supplementary Table S2. Main characteristics of MAGs obtained in this study (morphotype II)
	Supplementary Table S3. KEGG annotation of genes PAO pathway and nitrogen, sulfur mtabolisme (morphotype I)
	Supplementary Table S4. KEGG annotation of genes PAO pathway and nitrogen, sulfur mtabolisme (morphotype II)
	KEGG functional annotation of genes was done by KofamScan v1.3.0 tool, best hits with 1e-10 e-value threshold were used.

## Sheet: Table S1
Bin Id	Completeness	Contamination	Strain heterogeneity	Genome size (bp)	# contigs	N50 (contigs)	Coverage (contigs)	Coverage std (contigs)	illumina percent	A	B	C	D	E	F	G	H		Taxonomic assignement (GTDB)
mt_I.1	79.58	1.44	14.29	2632048	864	3647	3.6	0.89	0.200139										d__Bacteria;p__Bacteroidota;c__Kapabacteria;o__Kapabacteriales;f__UBA961;g__UBA2353;s__
mt_I.10	89.66	0	0	1332459	60	33544	10.74	1.41	0.30191										d__Bacteria;p__Patescibacteria;c__Gracilibacteria;o__BD1-5;f__UBA2023;g__JABFSX01;s__
mt_I.11	90.71	10.66	21.74	3462733	748	5629	4.47	0.9	0.32677			+			+				d__Bacteria;p__Proteobacteria;c__Gammaproteobacteria;o__Competibacterales;f__Competibacteraceae;g__Competibacter;s__Competibacter phosphatis
mt_I.12	91.28	0.18	0	3394357	228	20534	15.18	1.8	1.08707			+							d__Bacteria;p__Chloroflexota;c__Anaerolineae;o__Caldilineales;f__JAAEKA01;g__JAAEKA01;s__
mt_I.13	99.05	0.74	33.33	4870626	166	49887	252.48	38.39	25.9466	+	+	+	+	+					d__Bacteria;p__Proteobacteria;c__Gammaproteobacteria;o__Burkholderiales;f__Rhodocyclaceae;g__Accumulibacter;s__Accumulibacter phosphatis_G
mt_I.14	93.47	0.4	0	3750211	381	16541	22.15	6.18	1.75305	+		+	+						d__Bacteria;p__Proteobacteria;c__Alphaproteobacteria;o__Rhodobacterales;f__Rhodobacteraceae;g__Amaricoccus;s__
mt_I.15	58.69	0.54	0	1333003	361	4092	3.75	0.67	0.105438										d__Bacteria;p__Omnitrophota;c__Omnitrophia;o__Omnitrophales;f__UBA2337;g__UBA2337;s__
mt_I.16	95.89	0	0	2966185	120	46024	25.46	3.51	1.59312	+						+			d__Bacteria;p__Proteobacteria;c__Gammaproteobacteria;o__Burkholderiales;f__Rhodocyclaceae;g__Azonexus;s__
mt_I.17	52.64	1.16	16.67	1756279	605	3163	3.79	0.94	0.140531		+								d__Bacteria;p__Proteobacteria;c__Alphaproteobacteria;o__Rhizobiales;f__Ancalomicrobiaceae;g__Siculibacillus;s__
mt_I.18	93.48	12.84	26.47	3866757	417	13302	6.3	1.4	0.514273				+						d__Bacteria;p__Proteobacteria;c__Gammaproteobacteria;o__Competibacterales;f__Competibacteraceae;g__Competibacter_A;s__Competibacter_A denitrificans
mt_I.19	86.55	4.78	7.14	3804484	411	13451	8.86	1.93	0.711446	+			+				+		d__Bacteria;p__Proteobacteria;c__Alphaproteobacteria;o__Rhodospirillales;f__UXAT02;g__;s__
mt_I.2	73.35	3.52	16.67	3283677	958	4251	3.57	0.86	0.247284										d__Bacteria;p__Chloroflexota;c__Anaerolineae;o__Anaerolineales;f__EnvOPS12;g__OLB14;s__
mt_I.20	92.84	2.04	25	4204964	351	19538	7.25	1.25	0.643529	+	+	+		+		+			d__Bacteria;p__Proteobacteria;c__Gammaproteobacteria;o__Burkholderiales;f__Rhodocyclaceae;g__Azonexus;s__
mt_I.21	99.43	0.57	0	4045595	181	38981	24.35	3.31	2.07878	+		+	+		+				d__Bacteria;p__Proteobacteria;c__Gammaproteobacteria;o__Competibacterales;f__Competibacteraceae;g__Competibacter_A;s__
mt_I.22	89.26	2	30	3245787	392	12479	6.39	1.01	0.437691				+						d__Bacteria;p__Proteobacteria;c__Alphaproteobacteria;o__Rhizobiales;f__Beijerinckiaceae;g__;s__
mt_I.23	91.29	3.42	10.53	4396915	624	9948	8.91	1.87	0.827009	+	+	+	+		+				d__Bacteria;p__Proteobacteria;c__Gammaproteobacteria;o__Burkholderiales;f__Rhodocyclaceae;g__Thauera;s__
mt_I.3	84.79	2.95	16.67	3134666	676	5861	4.34	1.79	0.287229										d__Bacteria;p__Bdellovibrionota;c__Bdellovibrionia;o__Bdellovibrionales;f__UBA1609;g__;s__
mt_I.30	79.31	1.72	100	4312266	271	25111	8.08	1.2	0.735495	+	+	+		+		+			d__Bacteria;p__Proteobacteria;c__Gammaproteobacteria;o__Burkholderiales;f__Rhodocyclaceae;g__Zoogloea;s__
mt_I.31	83.63	6.71	37.5	4022520	415	14215	9.99	1.89	0.848162		+	+	+						d__Bacteria;p__Proteobacteria;c__Gammaproteobacteria;o__Burkholderiales;f__Rhodocyclaceae;g__Accumulibacter;s__
mt_I.34	58.68	0.82	0	1868853	428	4914	4.08	0.77	0.160766										d__Bacteria;p__Proteobacteria;c__Gammaproteobacteria;o__Competibacterales;f__Competibacteraceae;g__Competibacter_A;s__
mt_I.4	95.88	6.93	10.71	4079427	530	10583	5.97	2.14	0.514197										d__Bacteria;p__Proteobacteria;c__Gammaproteobacteria;o__Burkholderiales;f__Nitrosomonadaceae;g__Nitrosomonas;s__Nitrosomonas ureae_B
mt_I.48	61.43	2.01	50	2141290	566	4199	3.92	0.7	0.17691										d__Bacteria;p__Proteobacteria;c__Gammaproteobacteria;o__Competibacterales;f__Competibacteraceae;g__;s__
mt_I.5	81.89	1.64	0	3334751	775	5586	4.26	1.12	0.29996		+								d__Bacteria;p__Bacteroidota;c__UBA10030;o__UBA10030;f__UBA8401;g__UBA8401;s__
mt_I.6	60.8	10.42	2.38	1920359	990	2000	2.98	1.13	0.120856										d__Bacteria;p__Proteobacteria;c__Alphaproteobacteria;o__Micavibrionales;f__Micavibrionaceae;g__UBA7657;s__
mt_I.7	96.9	8.82	44.83	5047567	347	21606	146.83	27.87	15.6375		+	+	+		+				d__Bacteria;p__Proteobacteria;c__Gammaproteobacteria;o__Burkholderiales;f__Rhodocyclaceae;g__Accumulibacter;s__Accumulibacter phosphatis_H
mt_I.8	91.86	4.74	4.55	3974732	369	16368	9.92	1.84	0.831841		+	+	+						d__Bacteria;p__Proteobacteria;c__Alphaproteobacteria;o__Rhizobiales;f__Rhizobiaceae;g__;s__
mt_I.9	58.53	1.61	0	5528743	1611	3857	5.41	1.36	0.631165										d__Bacteria;p__Myxococcota;c__WYAZ01;o__WYAZ01;f__WYAZ01;g__;s__
A - acetate to PHB
B - phosphate uptake
C - storage of polyphosphates
D - storage of glycogen
E - denitrification
F - nitrate reduction
G - SOX-system
H - Sulfate reduction

## Sheet: Table S2
Bin Id	# markers	# marker sets	Completeness	Contamination	Strain heterogeneity	Genome size (bp)	# contigs	Coverage (contigs)	Coverage std (contigs)	illumina percent	A	B	C	D	E	F	G	H	Taxonomic assignement (GTDB)
mt_II.1	302	203	79.36	1.08	66.67	3128769	873	3.68	0.84	0.19943									d__Bacteria;p__Bacteroidota;c__Bacteroidia;o__Chitinophagales;f__Chitinophagaceae;g__JJ008;s__
mt_II.10	309	185	78.35	10.32	3.33	3857857	1456	3.71	1.53	0.247724			+						d__Bacteria;p__Actinobacteriota;c__Actinomycetia;o__Actinomycetales;f__Dermatophilaceae;g__;s__
mt_II.11	513	244	97.35	1.8	11.11	4106206	219	11.41	1.62	0.81095		+	+	+					d__Bacteria;p__Proteobacteria;c__Alphaproteobacteria;o__Rhizobiales;f__Rhizobiaceae;g__;s__
mt_II.12	275	174	89.88	0.57	0	3128642	398	5.8	0.99	0.314358	+			+					d__Bacteria;p__Proteobacteria;c__Gammaproteobacteria;o__Competibacterales;f__Competibacteraceae;g__Competibacter_A;s__
mt_II.13	485	316	96.15	1.17	0	3248300	313	12.03	2.06	0.676543	+	+	+	+	+			+	d__Bacteria;p__Proteobacteria;c__Alphaproteobacteria;o__Rhizobiales;f__Ancalomicrobiaceae;g__Siculibacillus;s__
mt_II.14	275	174	94.35	1.96	60	3430751	454	171.9	35.52	10.2118	+		+	+					d__Bacteria;p__Proteobacteria;c__Gammaproteobacteria;o__Competibacterales;f__Competibacteraceae;g__Competibacter_A;s__
mt_II.15	275	174	97.7	0.96	0	3564563	110	125.12	19.36	7.72266	+			+					d__Bacteria;p__Proteobacteria;c__Gammaproteobacteria;o__Competibacterales;f__Competibacteraceae;g__Competibacter_A;s__Competibacter_A denitrificans
mt_II.17	348	229	93.31	0.45	50	2106663	54	22.81	2.02	0.832027									d__Bacteria;p__Proteobacteria;c__Alphaproteobacteria;o__Micavibrionales_A;f__UBA9219;g__JABDFY01;s__
mt_II.18	247	155	86.18	8.03	0	9195970	1482	12.66	2.81	2.01512		+							d__Bacteria;p__Myxococcota;c__WYAZ01;o__WYAZ01;f__WYAZ01;g__;s__
mt_II.22	103	57	66.12	1.75	0	7234610	1294	6.13	1.13	0.767582		+	+	+				+	d__Bacteria;p__Myxococcota;c__Polyangia;o__Haliangiales;f__Haliangiaceae;g__;s__
mt_II.25	247	155	86.78	4.14	41.67	7198704	1537	8.1	1.63	1.00976		+	+						d__Bacteria;p__Myxococcota;c__Polyangia;o__Haliangiales;f__Haliangiaceae;g__;s__
mt_II.3	104	58	89.66	0	0	1481337	64	16.47	11.41	0.422537									d__Bacteria;p__Patescibacteria;c__Gracilibacteria;o__BD1-5;f__UBA2023;g__JABFSX01;s__
mt_II.31	275	174	64.63	0.86	0	2223322	553	4.26	0.83	0.16401	+								d__Bacteria;p__Proteobacteria;c__Gammaproteobacteria;o__Competibacterales;f__Competibacteraceae;g__;s__
mt_II.37	310	185	58.19	5.59	0	2367615	854	3.18	0.84	0.130396		+							d__Bacteria;p__Actinobacteriota;c__Actinomycetia;o__Actinomycetales;f__Dermatophilaceae;g__GCA-2748155;s__
mt_II.4	581	290	88.44	2.44	16.67	3736971	754	4.75	1.31	0.307043		+	+	+				+	d__Bacteria;p__Proteobacteria;c__Gammaproteobacteria;o__Thiotrichales;f__Thiotrichaceae;g__Thiolinea;s__
mt_II.48	104	58	60.34	8.62	33.33	3017307	124	100.66	13.86	5.25898							+		d__Bacteria;p__Proteobacteria;c__Gammaproteobacteria;o__Burkholderiales;f__Rhodocyclaceae;g__Azonexus;s__
mt_II.5	247	155	95.68	2.78	8.33	8855757	562	7.38	1.28	1.13242			+						d__Bacteria;p__Myxococcota;c__Myxococcia;o__Myxococcales;f__Myxococcaceae;g__;s__
mt_II.6	275	174	81.7	1.92	88.89	4034921	685	18.09	7.14	1.26377			+	+					d__Bacteria;p__Proteobacteria;c__Gammaproteobacteria;o__Competibacterales;f__Competibacteraceae;g__Competibacter_A;s__
mt_II.7	581	290	89.21	2.34	7.69	3349257	631	5	1.28	0.290162	+		+	+		+		+	d__Bacteria;p__Proteobacteria;c__Gammaproteobacteria;o__Thiotrichales;f__Thiotrichaceae;g__Thiothrix;s__Thiothrix sp002425225
mt_II.8	421	210	97.86	3.93	23.53	5139079	549	37.98	10.61	3.37933	+	+	+	+					d__Bacteria;p__Proteobacteria;c__Gammaproteobacteria;o__Burkholderiales;f__Rhodocyclaceae;g__Accumulibacter;s__
A - acetate to PHB
B - phosphate uptake
C - storage of polyphosphates
D - storage of glycogen
E - denitrification
F - nitrate reduction
G - SOX-system
H - Sulfate reduction

## Sheet: Table S3
pathway	gene	product	EC number	ko	mt_I.1	mt_I.10	mt_I.11	mt_I.12	mt_I.13	mt_I.14	mt_I.15	mt_I.16	mt_I.17	mt_I.18	mt_I.19	mt_I.2	mt_I.20	mt_I.21	mt_I.22	mt_I.23	mt_I.3	mt_I.30	mt_I.31	mt_I.34	mt_I.4	mt_I.48	mt_I.5	mt_I.6	mt_I.7	mt_I.8	mt_I.9
acetate to PHB
	actP	cation/acetate symporter	-	K14393	NA	NA	3.1e-205	NA	1.9e-211	2.9e-216	NA	6.9e-208	1.4e-212	1.2e-208	1.7e-200	NA	1.1e-204	3.9e-206	NA	8e-205	NA	3.6e-214	1.2e-192	9.5e-138	NA	1.8e-208	NA	NA	6.4e-193	NA	2.5e-202
	ACSS1_2, acs	acetyl-CoA synthetase	6.2.1.1	K01895	0	NA	0	0	0	0	7.5e-257	7.7e-93	1.3e-145	0	0	1.2e-224	2.4e-289	0	1.4e-200	0	3e-184	0	4e-295	2.8e-204	0	0	NA	NA	0	0	0
	ackA	acetate kinase	2.7.2.1	K00925	NA	NA	2.1e-170	NA	8.1e-172	7.1e-167	NA	2.4e-165	NA	NA	1.7e-167	NA	5.5e-202	9.4e-145	NA	4.1e-168	NA	1e-199	1.9e-171	2.8e-169	NA	NA	7.8e-189	NA	2.7e-175	NA	NA
	pta	phosphate acetyltransferase	2.3.1.8	K00625	NA	NA	7.1e-132	NA	5.4e-135	3.4e-129	NA	4.2e-135	1.7e-111	4.3e-134	1.6e-130	NA	2.9e-135	6.6e-135	8.5e-53	2.3e-129	NA	1.2e-132	3.6e-136	4.3e-106	NA	NA	NA	NA	3.8e-131	NA	NA
	ACAT, atoB	acetyl-CoA C-acetyltransferase	2.3.1.9	K00626	NA	NA	9.8e-142	1.2e-165	9.6e-156	3.1e-152	NA	1.7e-155	2.7e-171	5.2e-168	2.9e-155	8.4e-154	5.6e-155	3e-167	2.2e-176	9.4e-165	3.6e-171	3.8e-162	8.6e-156	NA	4.8e-149	NA	1.9e-171	8.8e-170	1.3e-153	7e-170	7.9e-135
	phbB	acetoacetyl-CoA reductase	1.1.1.36	K00023	NA	NA	NA	NA	2.4e-106	3.2e-108	NA	6.5e-116	1.5e-106	4.2e-104	4.6e-97	NA	9.3e-118	1.9e-105	5.8e-106	8.3e-120	NA	5.5e-117	NA	NA	NA	NA	NA	2.6e-110	7.8e-108	1.5e-109	NA
	phaC, phbC	poly[(R)-3-hydroxyalkanoate] polymerase subunit PhaC	2.3.1.304	K03821	NA	NA	2.1e-254	NA	7.2e-212	7.7e-240	NA	4.7e-242	1.7e-214	9.1e-252	3.2e-174	NA	3.6e-246	1e-250	4.2e-41	3.8e-257	NA	4.4e-259	1e-210	7e-55	NA	3.4e-215	NA	6e-245	4.3e-219	3.8e-248	4.8e-96
phosphate uptake
	pstA	phosphate transport system permease protein	-	K02038	2.8e-94	NA	5.5e-97	2.3e-96	1.3e-90	1e-98	5.5e-103	NA	2.7e-65	2.3e-101	1e-99	8.8e-98	1.3e-97	1.3e-98	1.6e-81	5e-82	1e-81	4.3e-95	4.9e-91	NA	5.4e-96	1.1e-83	1.2e-91	1e-28	1.6e-91	2.7e-97	7.1e-91
	pstB	phosphate transport system ATP-binding protein	7.3.2.1	K02036	7.8e-129	NA	2.3e-118	9.2e-126	6.1e-127	5.4e-129	1.6e-128	NA	8.3e-132	1.3e-130	2e-131	3.1e-108	3e-123	1.3e-129	9.2e-127	2.1e-127	9.8e-126	3.2e-121	3.9e-124	NA	2.2e-127	2.5e-118	6e-133	NA	1.2e-124	1.5e-131	4.2e-125
	pstC	phosphate transport system permease protein	-	K02037	5.3e-105	NA	1.7e-111	1.9e-110	1e-106	6e-102	NA	NA	1.8e-108	4e-110	3.2e-109	1.9e-106	4.3e-102	2.9e-107	1.7e-102	2.7e-103	5.9e-56	7.4e-102	2.1e-106	NA	1.8e-104	4.8e-96	2e-108	1.9e-67	6.5e-108	3.5e-107	1.2e-102
	pstS	phosphate transport system substrate-binding protein	-	K02040	1.8e-37	NA	1.3e-57	4.1e-81	1.8e-72	8.9e-65	NA	2.7e-77	4e-50	2.9e-62	2.5e-57	1.4e-83	6.4e-78	3.4e-62	5.9e-60	2.9e-67	2.5e-59	3.7e-78	9.5e-60	7.7e-19	1.5e-77	3.4e-61	3.7e-83	2.8e-58	1.8e-75	9.6e-57	1.9e-76
	pit	inorganic phosphate transporter, PiT family	-	K03306	NA	NA	NA	NA	3.1e-125	NA	3.6e-133	6.2e-126	3.7e-131	NA	NA	NA	7.7e-134	NA	NA	1.9e-121	NA	4.1e-138	6.5e-125	NA	NA	NA	2.5e-69	NA	2.6e-125	1.1e-131	NA
storage of polyphosphates
	ppk1	polyphosphate kinase	2.7.4.1	K00937	NA	NA	1.6e-279	0	8.6e-290	8.4e-292	3.9e-247	4.4e-295	6.8e-73	1.7e-295	5.9e-281	8.1e-234	3.9e-298	1.6e-293	0	1.6e-296	NA	4.5e-290	6.4e-292	2.1e-220	5.2e-301	8.2e-150	1.8e-180	NA	1.8e-291	0	2.2e-287
	ppk2	polyphosphate kinase	2.7.4.34	K22468	NA	1.6e-67	1.2e-131	2.7e-143	2.2e-154	3.2e-144	NA	3.7e-154	NA	NA	NA	NA	1.8e-157	1.2e-131	NA	3.2e-156	8.8e-147	6.4e-158	4e-107	NA	NA	NA	NA	NA	4.3e-154	1.3e-129	NA
	ppx-gppA	exopolyphosphatase / guanosine-5'-triphosphate,3'-diphosphate pyrophosphatase	3.6.1.11 3.6.1.40	K01524	1.4e-105	NA	1.4e-99	1.4e-102	7.6e-98	8e-107	4.7e-30	NA	4e-65	1.3e-100	5.8e-79	7.4e-90	4.2e-104	1.6e-103	1.9e-121	4.4e-96	8.5e-90	2.3e-94	1.7e-96	NA	3.1e-99	6.7e-101	4e-112	NA	9.5e-101	1.1e-127	1.5e-106
storage of glycogen
	glgC	glucose-1-phosphate adenylyltransferase	2.7.7.27	K00975	NA	NA	8.2e-161	3.4e-144	3.7e-155	1.9e-153	NA	2.5e-167	1.8e-155	1.8e-160	2.3e-152	1.7e-37	1e-169	2.3e-162	3.4e-158	2.6e-160	NA	5.2e-168	2.5e-154	1.1e-140	8.9e-167	3.1e-140	NA	NA	7e-157	2.5e-155	NA
	glgA	starch synthase	2.4.1.21	K00703	3.4e-110	NA	NA	NA	4e-169	9.2e-160	1.4e-15	1.3e-174	NA	3.4e-153	9.3e-177	NA	3.9e-172	2.2e-177	7.1e-165	3.8e-172	NA	2.5e-175	7.7e-174	NA	4.1e-128	NA	9.5e-181	NA	1.1e-172	1.8e-164	8.9e-172
	GBE1, glgB	1,4-alpha-glucan branching enzyme	2.4.1.18	K00700	NA	NA	4e-303	9.3e-143	0	1.1e-292	NA	1.7e-286	5.7e-294	0	0	NA	3.4e-286	0	1.7e-295	1.3e-292	NA	1.8e-289	2.4e-299	1.1e-203	1.5e-259	3.4e-278	NA	NA	0	2.3e-291	1.1e-296
	PYG, glgP	glycogen phosphorylase	2.4.1.1	K00688	NA	NA	0	NA	0	0	NA	NA	0	6.5e-303	0	NA	NA	0	0	0	NA	NA	0	0	NA	1.5e-268	NA	NA	0	0	0
denitrification
	napA	nitrate reductase (cytochrome)	1.9.6.1	K02567	NA	NA	5.8e-111	NA	0	NA	NA	0	NA	NA	NA	NA	0	NA	0	0	NA	0	4.1e-161	NA	NA	NA	NA	NA	NA	NA	NA
	napB	nitrate reductase (cytochrome), electron transfer subunit	-	K02568	NA	NA	NA	NA	1.2e-38	NA	NA	2.8e-49	1.1e-49	NA	NA	NA	1.5e-49	NA	1.6e-47	3.4e-52	NA	3.8e-54	6.7e-40	NA	NA	NA	NA	NA	NA	NA	NA
	nirS	nitrite reductase (NO-forming) / hydroxylamine reductase	1.7.2.1 1.7.99.1	K15864	NA	NA	8.4e-274	NA	1e-270	NA	NA	1.1e-266	4.1e-154	2.6e-272	NA	NA	4.1e-244	3.1e-274	1e-250	1.1e-241	NA	6.2e-267	8.7e-272	NA	3.4e-30	NA	NA	NA	2.4e-247	NA	NA
	norB	nitric oxide reductase subunit B	1.7.2.5	K04561	NA	NA	NA	NA	2.3e-287	1.1e-128	NA	NA	NA	2.9e-140	8e-141	NA	6.2e-140	1.8e-142	2.6e-137	NA	NA	1.9e-131	NA	2.8e-101	3.7e-134	NA	3.1e-236	NA	7e-122	NA	5.4e-126
	norC	nitric oxide reductase subunit C	-	K02305	NA	NA	1.9e-59	NA	4.2e-11	2.9e-48	NA	NA	NA	2.2e-59	2.5e-57	NA	3e-55	1.2e-54	9.5e-54	NA	NA	4.2e-60	2e-11	6.4e-59	1.6e-56	NA	NA	NA	8.5e-79	NA	1.4e-55
	nosZ	nitrous-oxide reductase	1.7.2.4	K00376	4.1e-213	NA	NA	NA	2.4e-296	NA	NA	2.6e-295	1e-279	NA	NA	NA	5e-294	NA	NA	1.3e-237	NA	9.9e-243	5.3e-296	NA	NA	NA	NA	NA	NA	NA	3.1e-245
nitrate reduction
	narG, narZ, nxrA	nitrate reductase / nitrite oxidoreductase, alpha subunit	1.7.5.1 1.7.99.-	K00370	NA	NA	0	NA	NA	NA	NA	NA	NA	3.5e-92	0	0	NA	0	NA	0	NA	NA	NA	NA	NA	NA	0	NA	0	NA	2.1e-126
	narH, narY, nxrB	nitrate reductase / nitrite oxidoreductase, beta subunit	1.7.5.1 1.7.99.-	K00371	NA	NA	2.2e-277	NA	NA	NA	NA	NA	NA	NA	2.5e-276	5e-155	NA	1.9e-276	NA	1e-263	NA	NA	NA	NA	NA	4e-130	3e-222	NA	5.3e-278	NA	1.9e-86
	narI, narV	nitrate reductase gamma subunit	1.7.5.1 1.7.99.-	K00374	NA	NA	3.5e-78	NA	NA	NA	NA	NA	NA	5.4e-42	8.7e-83	NA	NA	1.4e-78	NA	1e-78	NA	NA	NA	NA	NA	6.8e-83	1.1e-50	1.2e-80	3.1e-79	NA	NA
	napA	nitrate reductase (cytochrome)	1.9.6.1	K02567	NA	NA	5.8e-111	NA	0	NA	NA	0	NA	NA	NA	NA	0	NA	0	0	NA	0	4.1e-161	NA	NA	NA	NA	NA	NA	NA	NA
	napB	nitrate reductase (cytochrome), electron transfer subunit	-	K02568	NA	NA	NA	NA	1.2e-38	NA	NA	2.8e-49	1.1e-49	NA	NA	NA	1.5e-49	NA	1.6e-47	3.4e-52	NA	3.8e-54	6.7e-40	NA	NA	NA	NA	NA	NA	NA	NA
	nirB	nitrite reductase (NADH) large subunit	1.7.1.15	K00362	NA	NA	0	NA	0	0	NA	0	2.7e-300	NA	5e-161	NA	1e-86	0	NA	0	NA	0	NA	NA	NA	NA	NA	NA	0	NA	9.2e-45
	nirD	nitrite reductase (NADH) small subunit	1.7.1.15	K00363	1.4e-22	NA	1.6e-37	NA	1.5e-36	1.1e-36	NA	2.7e-34	2.7e-40	NA	NA	NA	NA	9.9e-38	NA	8.4e-38	NA	2.7e-42	NA	NA	NA	NA	9e-25	NA	4e-36	2.7e-20	NA
	nrfA	nitrite reductase (cytochrome c-552)	1.7.2.2	K03385	NA	NA	NA	1.9e-177	NA	NA	NA	NA	NA	NA	7.1e-11	4.9e-154	NA	NA	NA	NA	NA	NA	NA	NA	NA	NA	2e-182	NA	NA	NA	5.4e-156
	nrfH	cytochrome c nitrite reductase small subunit	-	K15876	NA	NA	NA	7.1e-55	NA	NA	NA	NA	NA	NA	NA	3.8e-50	NA	NA	NA	NA	NA	NA	NA	NA	NA	NA	5.2e-61	NA	NA	NA	6.1e-52
SOX-system
	soxA	L-cysteine S-thiosulfotransferase [EC:2.8.5.2]	EC:2.8.5.2	K17222	NA	NA	NA	NA	NA	NA	NA	1.6e-72	5.8e-72	NA	NA	NA	5.3e-71	NA	1.7e-79	NA	NA	1.7e-71	NA	NA	NA	NA	NA	NA	NA	NA	NA
	soxX	L-cysteine S-thiosulfotransferase [EC:2.8.5.2]	EC:2.8.5.2	K17223	NA	NA	NA	2.1e-13	NA	NA	NA	1.8e-39	5.3e-39	NA	NA	9.6e-13	3.7e-39	NA	4.2e-41	NA	NA	2.3e-40	NA	NA	NA	NA	NA	NA	NA	NA	NA
	soxY	sulfur-oxidizing protein SoxY	-	K17226	NA	NA	NA	NA	NA	3e-51	NA	1.8e-41	9.2e-38	NA	NA	NA	1.5e-69	NA	3.2e-48	8.6e-33	NA	2.6e-65	NA	NA	NA	NA	NA	NA	NA	NA	NA
	soxZ	sulfur-oxidizing protein SoxZ	-	K17227	NA	NA	NA	NA	NA	NA	NA	4e-41	4.6e-42	NA	NA	NA	1e-40	NA	4.9e-42	8.3e-36	NA	1.3e-44	NA	NA	NA	NA	NA	NA	NA	NA	NA
	soxB	S-sulfosulfanyl-L-cysteine sulfohydrolase	3.1.6.20	K17224	NA	NA	NA	NA	NA	NA	NA	3.1e-252	5.7e-246	NA	NA	NA	1.8e-252	NA	1.5e-226	NA	NA	2.3e-250	NA	NA	NA	NA	NA	NA	NA	NA	NA
	soxC	sulfane dehydrogenase subunit SoxC	-	K17225	NA	NA	NA	NA	NA	NA	NA	7.1e-183	NA	NA	NA	NA	2.2e-184	NA	NA	NA	NA	7.6e-188	NA	NA	NA	NA	NA	NA	NA	NA	NA
	soxD	S-disulfanyl-L-cysteine oxidoreductase SoxD	1.8.2.6	K22622	NA	NA	NA	NA	1.4e-13	NA	NA	6.6e-94	NA	1.3e-19	NA	NA	5e-96	1.4e-19	NA	1.3e-19	NA	5.4e-96	6.9e-13	NA	7.5e-18	NA	NA	NA	3.6e-16	NA	NA
Sulfate reduction															+
	sat, met3	sulfate adenylyltransferase	2.7.7.4	K00958	NA	NA	1e-214	NA	NA	1.3e-218	NA	NA	NA	NA	NA	1.2e-186	NA	3.9e-210	NA	NA	NA	NA	NA	3.6e-168	NA	NA	NA	NA	NA	NA	NA
	cysNC	bifunctional enzyme CysN/CysC	2.7.7.4 2.7.1.25	K00955	NA	NA	0	2.5e-288	NA	NA	3.4e-189	NA	0	0	1.6e-231	NA	NA	0	2.7e-161	1.2e-187	2.5e-53	NA	NA	NA	0	0	NA	1.3e-159	3.2e-233	0	NA
	cysN	sulfate adenylyltransferase subunit 1	2.7.7.4	K00956	NA	NA	NA	NA	NA	NA	NA	2.7e-201	NA	NA	NA	NA	5e-127	NA	NA	6.1e-209	NA	3.9e-204	3.5e-198	NA	NA	NA	NA	NA	4.2e-203	NA	NA
	cysD	sulfate adenylyltransferase subunit 2	2.7.7.4	K00957	NA	NA	1.5e-172	2.5e-156	NA	NA	7.5e-86	3.7e-167	8.6e-94	7.4e-173	3.4e-97	NA	8.7e-94	4.8e-174	1.4e-161	1.5e-178	8.2e-98	1.7e-167	2.2e-115	NA	1.8e-175	NA	NA	NA	5e-180	3e-97	NA
	cysC	adenylylsulfate kinase	2.7.1.25	K00860	NA	NA	NA	NA	NA	NA	NA	5.7e-92	NA	NA	NA	NA	3e-87	NA	NA	NA	NA	NA	NA	5.6e-54	NA	NA	NA	1.2e-92	NA	NA	NA
	cysH	phosphoadenosine phosphosulfate reductase	1.8.4.8 1.8.4.10	K00390	NA	NA	4.6e-83	NA	NA	4.7e-86	NA	2.7e-80	NA	3.4e-80	3.7e-87	7.5e-87	7.5e-81	7.7e-82	NA	3.5e-84	NA	9.6e-82	4.4e-84	2.5e-78	1.5e-84	NA	NA	NA	6.6e-83	3.9e-83	NA
	cysJ	sulfite reductase (NADPH) flavoprotein alpha-component	1.8.1.2	K00380	NA	NA	NA	NA	NA	1.4e-210	NA	NA	NA	NA	4.6e-147	NA	NA	NA	NA	NA	NA	NA	NA	NA	NA	NA	NA	NA	2.6e-215	NA	NA
	cysI	sulfite reductase (NADPH) hemoprotein beta-component	1.8.1.2	K00381	NA	NA	1.1e-208	NA	NA	7.8e-193	NA	3.3e-203	NA	4e-204	6.4e-205	NA	2.8e-202	3e-208	6.7e-189	2.4e-185	NA	1.4e-204	1.4e-203	5.6e-206	9.8e-207	1.8e-54	NA	NA	9.8e-259	1e-202	NA
	dsrA	dissimilatory sulfite reductase alpha subunit	1.8.99.5	K11180	NA	NA	NA	NA	NA	NA	NA	NA	4.7e-191	NA	NA	NA	NA	NA	NA	NA	NA	NA	NA	NA	NA	NA	NA	NA	NA	NA	NA
	dsrB	dissimilatory sulfite reductase beta subunit	1.8.99.5	K11181	NA	NA	NA	NA	NA	NA	NA	NA	4.8e-164	NA	NA	NA	NA	NA	NA	NA	NA	NA	NA	NA	NA	NA	NA	NA	NA	NA	NA
	aprA	adenylylsulfate reductase, subunit A	1.8.99.2	K00394	NA	NA	NA	NA	NA	NA	NA	NA	NA	NA	NA	NA	NA	NA	NA	NA	NA	NA	NA	NA	NA	NA	NA	NA	NA	NA	NA
	aprB	adenylylsulfate reductase, subunit B	1.8.99.2	K00395	NA	NA	NA	NA	NA	NA	NA	NA	NA	NA	NA	NA	NA	NA	NA	NA	NA	NA	NA	NA	NA	NA	NA	NA	NA	NA	NA
	sat, met3	sulfate adenylyltransferase	2.7.7.4	K00958	NA	NA	1e-214	NA	NA	1.3e-218	NA	NA	NA	NA	NA	1.2e-186	NA	3.9e-210	NA	NA	NA	NA	NA	3.6e-168	NA	NA	NA	NA	NA	NA	NA
	dsrC	dissimilatory sulfite reductase related protein	-	K23077	NA	NA	NA	1.2e-30	NA	NA	NA	NA	7.9e-29	NA	NA	NA	NA	NA	NA	NA	NA	NA	NA	NA	NA	NA	NA	NA	NA	NA	NA

## Sheet: Table S4
pathway	gene	product	EC number	ko	mt_II.1	mt_II.10	mt_II.11	mt_II.12	mt_II.13	mt_II.14	mt_II.15	mt_II.17	mt_II.18	mt_II.22	mt_II.25	mt_II.3	mt_II.31	mt_II.37	mt_II.4	mt_II.48	mt_II.5	mt_II.6	mt_II.7	mt_II.8
acetate to PHB								+	+	+	+						+						+	+
	actP	cation/acetate symporter	-	K14393	NA	2.2e-123	NA	5.3e-211	1.4e-212	1.3e-205	1.2e-208	NA	2.5e-202	5.2e-205	4.5e-205	NA	2.5e-208	1.4e-187	8.6e-196	6.9e-208	4.4e-156	1.9e-205	1.7e-203	4.2e-189
	ACSS1_2, acs	acetyl-CoA synthetase	6.2.1.1	K01895	3.9e-290	8.6e-156	8.5e-280	0	1.3e-201	0	0	0	0	0	0	NA	2.8e-202	0	0	NA	0	0	0	0
	ackA	acetate kinase	2.7.2.1	K00925	2.1e-67	NA	NA	7.5e-170	3.6e-167	9.7e-169	1e-168	1e-145	NA	NA	NA	NA	8.3e-169	NA	NA	2.4e-165	3e-148	4.6e-167	7.9e-184	2.1e-174
	pta	phosphate acetyltransferase	2.3.1.8	K00625	NA	NA	NA	1e-133	1.7e-111	6e-135	4.3e-134	1.7e-127	NA	NA	NA	NA	NA	NA	NA	1.2e-135	2.1e-109	2e-130	NA	7.6e-128
	ACAT, atoB	acetyl-CoA C-acetyltransferase	2.3.1.9	K00626	NA	3.7e-148	7e-170	2.4e-138	2.7e-171	1.7e-167	5.2e-168	1.9e-151	9.7e-171	NA	2.9e-166	NA	1.5e-167	3e-50	9.2e-161	1.7e-155	6.2e-169	2.4e-139	2.2e-139	1.6e-153
	phbB	acetoacetyl-CoA reductase	1.1.1.36	K00023	NA	NA	1.5e-109	3.7e-105	1.5e-106	1.9e-105	4.2e-104	3.4e-107	NA	NA	NA	NA	4.9e-106	NA	3.4e-113	6.5e-116	NA	NA	1.2e-110	2.6e-106
	phaC, phbC	poly[(R)-3-hydroxyalkanoate] polymerase subunit PhaC	2.3.1.304	K03821	NA	1.7e-154	3.8e-248	7.4e-97	3.6e-251	1.4e-248	9.1e-252	2.7e-242	4.3e-96	NA	NA	NA	2.5e-261	NA	2.8e-252	4.7e-242	1.1e-240	1.3e-252	3.4e-251	6.3e-209
phosphate uptake							+		+				+	+	+			+	+					+
	pstA	phosphate transport system permease protein	-	K02038	NA	2.2e-90	2.7e-97	5.2e-101	2.7e-99	1.3e-99	1.8e-83	7e-74	7.1e-91	5e-85	1.7e-84	NA	5.2e-99	4.9e-91	1e-103	NA	NA	1.8e-98	1.4e-102	1.1e-97
	pstB	phosphate transport system ATP-binding protein	7.3.2.1	K02036	NA	2.4e-126	1.5e-131	4e-130	8.3e-132	1.3e-130	6e-118	4.5e-123	4.2e-125	3.6e-122	7.2e-127	NA	6.8e-130	1.2e-124	8.1e-127	NA	NA	4.8e-130	7.4e-126	1.1e-125
	pstC	phosphate transport system permease protein	-	K02037	NA	9.5e-98	3.5e-107	5.9e-110	7.5e-108	4e-110	1.5e-95	1.1e-95	1.2e-102	1.7e-92	6.3e-88	NA	1.1e-108	2e-97	2.2e-114	NA	NA	1.6e-109	4.5e-11	1.8e-102
	pstS	phosphate transport system substrate-binding protein	-	K02040	1.7e-18	NA	9.6e-57	5.3e-41	4e-50	3.4e-62	2.9e-62	7.9e-54	1.9e-76	3.9e-57	2.7e-60	NA	3.3e-61	4.4e-36	6.4e-59	2.7e-77	NA	2.8e-61	1.5e-45	5.2e-80
	pit	inorganic phosphate transporter, PiT family	-	K03306	2.4e-138	2e-139	1.1e-131	NA	9.3e-131	NA	NA	NA	2.7e-129	1.8e-88	3.8e-129	NA	NA	4.5e-121	2.9e-130	1.1e-118	2.7e-124	NA	NA	1.1e-122
storage of polyphosphates						+	+		+	+				+	+				+		+	+	+	+
	ppk1	polyphosphate kinase	2.7.4.1	K00937	3.2e-137	0	0	3e-293	0	1.6e-293	1.7e-295	NA	7.1e-288	2.7e-274	1.9e-275	NA	2.1e-293	NA	1.9e-294	4.4e-295	5.5e-149	2.2e-179	4.9e-300	2.8e-294
	ppk2	polyphosphate kinase	2.7.4.34	K22468	3.9e-140	4.9e-146	1.3e-129	NA	3.1e-153	1.2e-131	NA	NA	NA	3.9e-154	1.4e-153	1.6e-67	NA	2.7e-145	4.7e-155	3.7e-154	5.8e-156	1.9e-131	2.2e-52	1.2e-154
	ppx-gppA	exopolyphosphatase / guanosine-5'-triphosphate,3'-diphosphate pyrophosphatase	3.6.1.11 3.6.1.40	K01524	NA	9.9e-107	1.1e-127	2.1e-103	1e-126	1.6e-103	1.3e-100	NA	1.5e-106	5.6e-70	4.4e-77	NA	6.7e-101	1.1e-74	1.2e-97	NA	6.9e-100	2.1e-100	6.4e-33	9.4e-97
storage of glycogen							+	+	+	+	+			+					+			+	+	+
	glgC	glucose-1-phosphate adenylyltransferase	2.7.7.27	K00975	1.2e-125	3.1e-151	2.5e-155	1.8e-161	1.9e-155	2.2e-161	1.8e-160	NA	NA	3.1e-141	NA	NA	NA	5.2e-152	1.5e-167	1.9e-164	NA	8.1e-161	1.9e-167	1.6e-157
	glgA	starch synthase	2.4.1.21	K00703	6e-161	NA	1.8e-164	2.1e-179	1e-161	2.2e-177	5.4e-176	NA	1.1e-170	2e-172	2e-172	NA	NA	NA	5.8e-99	1.3e-174	4.5e-176	6.5e-178	1.8e-171	2e-170
	GBE1, glgB	1,4-alpha-glucan branching enzyme	2.4.1.18	K00700	9.4e-24	6.4e-296	2.3e-291	0	6.6e-294	0	0	NA	1.1e-296	9.8e-279	5.3e-282	NA	3.3e-154	2.7e-292	1.8e-292	9.5e-289	0	0	6.9e-297	5.7e-291
	PYG, glgP	glycogen phosphorylase	2.4.1.1	K00688	NA	1e-301	0	0	0	0	0	NA	0	0	0	NA	0	NA	0	NA	0	0	3e-68	0
denitrification									+
	napA	nitrate reductase (cytochrome)	1.9.6.1	K02567	NA	NA	NA	NA	0	NA	NA	NA	NA	1.8e-136	0	NA	NA	NA	NA	0	NA	NA	NA	0
	napB	nitrate reductase (cytochrome), electron transfer subunit	-	K02568	NA	NA	NA	NA	1.1e-49	NA	NA	NA	NA	NA	NA	NA	NA	NA	NA	2.8e-49	NA	NA	NA	1.1e-40
	nirS	nitrite reductase (NO-forming) / hydroxylamine reductase	1.7.2.1 1.7.99.1	K15864	NA	NA	NA	8.6e-71	3.5e-253	3.8e-274	2.6e-272	NA	NA	NA	NA	NA	NA	NA	NA	4.4e-266	NA	7.1e-138	NA	2.2e-262
	norB	nitric oxide reductase subunit B	1.7.2.5	K04561	NA	NA	NA	NA	4.3e-140	1.8e-142	2.9e-140	NA	5.4e-126	2.1e-71	6.5e-128	NA	1.7e-95	NA	NA	NA	2e-127	1.6e-142	4.8e-78	NA
	norC	nitric oxide reductase subunit C	-	K02305	NA	NA	NA	NA	1.9e-54	5.1e-55	2.2e-59	NA	9.5e-55	1.5e-49	3.9e-50	NA	NA	NA	NA	NA	4.8e-53	1.4e-58	NA	NA
	nosZ	nitrous-oxide reductase	1.7.2.4	K00376	8.5e-97	NA	NA	NA	3.3e-279	NA	NA	NA	3.4e-146	7.3e-223	1.2e-251	NA	2.9e-146	NA	NA	NA	4.9e-291	NA	NA	NA
nitrate reduction																							+
	narG, narZ, nxrA	nitrate reductase / nitrite oxidoreductase, alpha subunit	1.7.5.1 1.7.99.-	K00370	NA	1.8e-64	NA	NA	NA	0	0	NA	2.1e-126	NA	NA	NA	NA	NA	NA	1.1e-248	NA	NA	0	1.5e-178
	narH, narY, nxrB	nitrate reductase / nitrite oxidoreductase, beta subunit	1.7.5.1 1.7.99.-	K00371	NA	4e-146	NA	NA	4e-71	NA	2.2e-277	NA	1.6e-86	NA	NA	NA	NA	NA	NA	NA	NA	NA	1e-214	NA
	narI, narV	nitrate reductase gamma subunit	1.7.5.1 1.7.99.-	K00374	NA	6.7e-84	NA	1.5e-83	NA	NA	3.8e-82	NA	NA	NA	NA	NA	6.7e-81	NA	2.1e-40	NA	NA	NA	8.9e-75	NA
	napA	nitrate reductase (cytochrome)	1.9.6.1	K02567	NA	NA	NA	NA	0	NA	NA	NA	NA	1.8e-136	0	NA	NA	NA	NA	0	NA	NA	NA	0
	napB	nitrate reductase (cytochrome), electron transfer subunit	-	K02568	NA	NA	NA	NA	1.1e-49	NA	NA	NA	NA	NA	NA	NA	NA	NA	NA	2.8e-49	NA	NA	NA	1.1e-40
	nirB	nitrite reductase (NADH) large subunit	1.7.1.15	K00362	NA	NA	NA	NA	0	0	NA	NA	1.6e-64	NA	NA	NA	NA	NA	0	0	NA	NA	0	1.6e-144
	nirD	nitrite reductase (NADH) small subunit	1.7.1.15	K00363	NA	NA	3.3e-21	NA	2.7e-40	9.9e-38	NA	NA	NA	NA	NA	NA	NA	NA	8.4e-37	2.7e-34	NA	NA	8.1e-36	2.7e-36
	nrfA	nitrite reductase (cytochrome c-552)	1.7.2.2	K03385	NA	NA	NA	NA	NA	NA	NA	NA	7.3e-19	5.4e-164	7.6e-39	NA	NA	NA	NA	NA	NA	NA	NA	NA
	nrfH	cytochrome c nitrite reductase small subunit	-	K15876	NA	NA	NA	NA	NA	NA	NA	NA	2.6e-50	3.2e-52	2.1e-49	NA	NA	1.6e-53	NA	NA	3.8e-11	NA	NA	NA
SOX-system																				+
	soxA	L-cysteine S-thiosulfotransferase [EC:2.8.5.2]	EC:2.8.5.2	K17222	NA	NA	NA	NA	3.8e-72	NA	NA	NA	NA	NA	NA	NA	NA	NA	NA	1.6e-72	NA	NA	NA	NA
	soxX	L-cysteine S-thiosulfotransferase [EC:2.8.5.2]	EC:2.8.5.2	K17223	NA	NA	NA	NA	4.7e-39	NA	NA	NA	NA	NA	NA	NA	NA	NA	NA	1.8e-39	NA	NA	NA	NA
	soxY	sulfur-oxidizing protein SoxY	-	K17226	NA	NA	NA	NA	6.3e-43	NA	NA	NA	NA	NA	NA	NA	NA	NA	3e-62	1.8e-41	NA	NA	3.1e-64	NA
	soxZ	sulfur-oxidizing protein SoxZ	-	K17227	NA	NA	NA	NA	4.6e-42	NA	NA	NA	NA	NA	NA	NA	NA	NA	2.1e-34	4e-41	NA	NA	8.2e-13	NA
	soxB	S-sulfosulfanyl-L-cysteine sulfohydrolase	3.1.6.20	K17224	NA	NA	NA	NA	2.5e-245	NA	NA	NA	NA	NA	NA	NA	NA	NA	NA	3.1e-252	NA	NA	3.3e-246	NA
	soxC	sulfane dehydrogenase subunit SoxC	-	K17225	NA	6.5e-50	NA	NA	NA	NA	NA	NA	NA	NA	NA	NA	NA	1.4e-49	NA	7.1e-183	NA	NA	NA	NA
	soxD	S-disulfanyl-L-cysteine oxidoreductase SoxD	1.8.2.6	K22622	6.6e-16	NA	NA	4.7e-19	NA	1.4e-19	1.3e-19	NA	NA	NA	1.2e-18	NA	NA	NA	NA	6.6e-94	NA	NA	NA	1.5e-15
assimilation sulfate reduction									+					+					+				+
	sat, met3	sulfate adenylyltransferase	2.7.7.4	K00958	NA	NA	NA	3.1e-167	NA	2.5e-210	NA	NA	NA	NA	NA	NA	NA	NA	5.4e-25	NA	2.5e-183	NA	2.3e-113	NA
	cysNC	bifunctional enzyme CysN/CysC	2.7.7.4 2.7.1.25	K00955	NA	NA	0	0	0	0	0	NA	7.5e-178	6.9e-190	NA	NA	2.9e-281	NA	NA	3.2e-233	NA	9.7e-122	NA	NA
	cysN	sulfate adenylyltransferase subunit 1	2.7.7.4	K00956	1.7e-119	9.1e-201	NA	NA	NA	NA	NA	NA	NA	NA	NA	NA	NA	NA	1.1e-191	2.1e-201	NA	NA	4.3e-205	9.1e-203
	cysD	sulfate adenylyltransferase subunit 2	2.7.7.4	K00957	1.2e-156	3.9e-80	1.1e-173	2.5e-174	1.3e-169	6e-174	7.4e-173	NA	1.7e-159	3.8e-159	NA	NA	NA	NA	1.8e-170	5e-180	NA	NA	5.6e-94	9.7e-167
	cysC	adenylylsulfate kinase	2.7.1.25	K00860	NA	2.6e-52	NA	NA	NA	NA	NA	NA	NA	NA	2.3e-45	NA	NA	NA	4.4e-78	8.5e-89	2.5e-51	NA	4.7e-100	NA
	cysH	phosphoadenosine phosphosulfate reductase	1.8.4.8 1.8.4.10	K00390	1.8e-90	5.1e-83	8.7e-48	2.5e-78	1.3e-84	1.7e-81	3.4e-80	NA	NA	2.1e-87	6.1e-88	NA	9.1e-82	NA	1.8e-76	2.8e-80	NA	7e-80	3.5e-80	4.7e-84
	cysJ	sulfite reductase (NADPH) flavoprotein alpha-component	1.8.1.2	K00380	NA	NA	NA	NA	9.9e-66	NA	NA	NA	NA	4.1e-39	4.1e-187	NA	NA	NA	1.9e-198	NA	NA	NA	1.2e-205	NA
	cysI	sulfite reductase (NADPH) hemoprotein beta-component	1.8.1.2	K00381	NA	NA	1e-202	1.2e-206	4.9e-196	3e-208	4e-204	NA	NA	6.5e-260	2.5e-255	NA	1.6e-208	NA	5e-245	3.3e-203	NA	5.4e-207	4.1e-247	9.2e-206
	dsrA	dissimilatory sulfite reductase alpha subunit	1.8.99.5	K11180	NA	NA	NA	NA	4.7e-191	NA	NA	NA	NA	NA	NA	NA	NA	NA	1.5e-183	NA	NA	NA	2.6e-183	NA
	dsrB	dissimilatory sulfite reductase beta subunit	1.8.99.5	K11181	NA	NA	NA	NA	4.8e-164	NA	NA	NA	NA	NA	NA	NA	NA	NA	2.1e-162	NA	NA	NA	3e-160	NA
	aprA	adenylylsulfate reductase, subunit A	1.8.99.2	K00394	NA	NA	NA	NA	NA	NA	NA	NA	NA	NA	NA	NA	NA	NA	NA	NA	NA	NA	8.6e-184	NA
	aprB	adenylylsulfate reductase, subunit B	1.8.99.2	K00395	NA	NA	NA	NA	NA	NA	NA	NA	NA	NA	NA	NA	NA	NA	NA	NA	NA	NA	9.4e-54	NA
	sat, met3	sulfate adenylyltransferase	2.7.7.4	K00958	NA	NA	NA	3.1e-167	NA	2.5e-210	NA	NA	NA	NA	NA	NA	NA	NA	5.4e-25	NA	2.5e-183	NA	2.3e-113	NA
	dsrC	dissimilatory sulfite reductase related protein	-	K23077	9.8e-14	NA	NA	NA	7.9e-29	NA	NA	NA	1.1e-14	NA	NA	NA	NA	NA	NA	NA	NA	NA	9.1e-28	NA
